# Supplementary material for: Development of a Detection System for ESR1 Mutations in Circulating Tumour DNA Using PNA-LNA-Mediated PCR Clamping
Source: Diagnostics (Basel). 2023 Jun 12;13(12):2040. doi: 10.3390/diagnostics13122040 (PMC10297184; doi:10.3390/diagnostics13122040)
Supplement: Supplementary file 1 [file diagnostics-13-02040-s001.zip]

Archive with 7 entries (6 files):
- __MACOSX/
- __MACOSX/._Supplemental Figure Legends.docx
- __MACOSX/._Supplemental_Figure_1.pptx
- __MACOSX/._Supplemental_Table_1-4.docx
- Supplemental Figure Legends.pdf
- Supplemental_Figure_S1.pptx
- Supplemental_Tables_S1-S4.pdf
